# Supplementary material for: Discovery and Anti-Inflammatory Activity of a Cyanobacterial Fatty Acid Targeting the Keap1/Nrf2 Pathway
Source: Mar Drugs. 2023 Oct 25;21(11):553. doi: 10.3390/md21110553 (PMC10672429; doi:10.3390/md21110553)
Supplement: Supplementary file 1 [file marinedrugs-21-00553-s001.zip]

Archive with 1 entries (1 files):
- marinedrugs-2639355-supplementary.pdf
